# Supplementary material for: The spontaneous differentiation and chromosome loss in iPSCs of human trisomy 18 syndrome
Source: Cell Death Dis. 2017 Oct 26;8(10):e3149–. doi: 10.1038/cddis.2017.565 (PMC5680928; doi:10.1038/cddis.2017.565)
Supplement: Supplementary Table 1 [file cddis2017565x3.xlsx]

## Sheet: Sheet1
STR analysis of each cell lines
Marker	N-AFC	7#-AFC	11#-AFC	N-3 p10	7-3 p10	11-1 p10	11-2 p10	7-3 p20	11-1 p20	11-2 p20
D5S818	13,13	11,12	11,12	13,13	11,12	11,12	11,12	11,12	11,12	11,12
D13S317	11,12	10,11	8,13	11,12	10,11	8,13	8,13	10,11	8,13	8,13
D7S820	10,11	11,11	8,11	10,11	11,11	8,11	8,11	11,11	8,11	8,11
D16S539	12,12	9,13	10,11	12,12	9,13	10,11	10,11	9,13	10,11	10,11
VWA	16,17	14,16	17,17	16,17	14,16	17,17	17,17	14,16	17,17	17,17
TH01	7,9	7,7	6,9	7,9	7,7	6,9	6,9	7,7	6,9	6,9
AMEL	X,Y	X,Y	X,X	X,Y	X,Y	X,X	X,X	X,Y	X,X	X,X
TPOX	8,8	9,11	8,8	8,8	9,11	8,8	8,8	9,11	8,8	8,8
CSF1PO	10,10	10,10	9,11	10,10	10,10	9,11	9,11	10,10	9,11	9,11
D12S391	18,20	18,21	19,22	18,20	18,21	19,22	19,22	18,21	19,22	19,22
FGA	22,26	22,24	18,19	22,26	22,24	18,19	18,19	22,24	18,19	18,19
D2S1338	17,24	18,19	18,23	17,24	18,19	18,23	18,23	18,19	18,23	18,23
D21S11	29,31.2	29,30	29,32.2	29,31.2	29,30	29,32.2	29,32.2	29,30	29,32.2	29,32.2
D18S51	15,16	14,15,16	10,13,15	15,16	14,15,16	10,13,15	10,13,15	14,15,16	10,13,15	10,13,15
D8S1179	10,12	13,15	10,11	10,12	13,15	10,11	10,11	13,15	10,11	10,11
D3S1358	15,18	15,16	16,16	15,18	15,16	16,16	16,16	15,16	16,16	16,16
D6S1043	18,19	11,19	11,18	18,19	11,19	11,18	11,18	11,19	11,18	11,18
PENTAE	11,12	16,19	12,16	11,12	16,19	12,16	12,16	16,19	12,16	12,16
D19S433	13,14	14,15.2	14,15.2	13,14	14,15.2	14,15.2	14,15.2	14,15.2	14,15.2	14,15.2
PENTAD	10,15	11,13	9,13	10,15	11,13	9,13	9,13	11,13	9,13	9,13
