# Supplementary material for: The spontaneous differentiation and chromosome loss in iPSCs of human trisomy 18 syndrome
Source: Cell Death Dis. 2017 Oct 26;8(10):e3149–. doi: 10.1038/cddis.2017.565 (PMC5680928; doi:10.1038/cddis.2017.565)
Supplement: Supplementary Table 2 [file cddis2017565x4.xlsx]

## Sheet: Sheet1
Primers used for q-PCR
OCT4 (pla) F	CATTCAAACTGAGGTAAGGG
OCT4 (pla) R	TAGCGTAAAAGGAGCAACATAG
SOX2 (pla) F	TTCACATGTCCCAGCACTACCAGA
SOX2 (pla) R	TTTGTTTGACAGGAGCGACAAT
q-hOCT4 F	CCCCAGGGCCCCATTTTGGTACC
q-hOCT4 R	ACCTCAGTTTGAATGCATGGGAGAGC
q-hNANOG F	GGCTCTGTTTTGCTATATCCCCTAA
q-hNANOG R	CATTACGATGCAGCAAATACGAGA
q-hSOX2 F	TTCACATGTCCCAGCACTACCAGA
q-hSOX2 R	TCACATGTGTGAGAGGGGCAGTGTGC
q-hCDH1 F	TCGACACCCGATTCAAAGTGG
q-hCDH1 R	TTCCAGAAACGGAGGCCTGAT
q-hCDH2 F	AGCCAACCTTAACTGAGGAGT
q-hCDH2 R	GGCAAGTTGATTGGAGGGATG
q-hFHOD3 F	AAGCTGGATGACTGTACTCTGC
q-hFHOD3 R	TGCGTCCTTAGGATGATGCTG
q-hGBX2 F	CATGGCGCTCACCTCTACG
q-hGBX2 R	AGGCGGCCGAGCGAAG
q-hNLGN3 F	CACCCTCAACTATCGGGTTGG
q-hNLGN3 R	TCTGAGTGATGTGACAACGTG
q-hNPTX1 F	CACCGAGGAGAGGGTCAAGAT
q-hNPTX1 R	CAGGGCGGTTGTCTTTCTGA
q-hMAP2 F	CGAAGCGCCAATGGATTCC
q-hMAP2 R	TGAACTATCCTTGCAGACACCT
q-hVIM F	TGCCGTTGAAGCTGCTAACTA
q-hVIM R	CCAGAGGGAGTGAATCCAGATTA
q-hZEB1 F	TTACACCTTTGCATACAGAACCC
q-hZEB1 R	TTTACGATTACACCCAGACTGC
q-hZNF397 F	GCTATCAGTGGCTAATGCCAG
q-hZNF397 R	TGGTCCCTGTGGACTAGCTG
q-hGAPDH	GGTCTCCTCTGACTTCAACA
q-hGAPDH	GTGAGGGTCTCTCTCTTCCT
